# Supplementary material for: High prevalence of mixed infections in global onychomycosis
Source: PLoS One. 2020 Sep 29;15(9):e0239648. doi: 10.1371/journal.pone.0239648 (PMC7523972; doi:10.1371/journal.pone.0239648)
Supplement: S1 File — (XLSX) [file pone.0239648.s002.xlsx]

## Sheet: Global.summaries
Subject	Country	Result	Age	Sex	Infection Type
1	Brazil	TR	21	Male	Derm		TR= Trichophyton rubrum
2	Brazil	TR+Asp	22	Male	Mixed		TM=Trichophyton mentagrophytes
3	Brazil	TR	22	Male	Derm		Asp=Aspergillus spp.
4	Brazil	TR+Asp+FO	24	Female	Mixed		Acre=Acremonium spp.
5	Brazil	TR+Asp	25	Male	Mixed		FO=Fusarium oxysporum
6	Brazil	TR	25	Female	Derm		SB=Scopulariposis brevicaulis
7	Brazil	TR+Asp+FO	26	Female	Mixed		Scyt=Neoscytalidium dimidiatum
8	Brazil	TR	29	Male	Derm
9	Brazil	TR+Asp+SB	30	Female	Mixed
10	Brazil	TR+Asp+Acre+SB	32	Female	Mixed
11	Brazil	TR	33	Female	Derm
12	Brazil	TR	35	Female	Derm
13	Brazil	TR	35	Male	Derm
14	Brazil	TR	36	Female	Derm
15	Brazil	TR+Asp	36	Female	Mixed
16	Brazil	TR+Asp	36	Male	Mixed
17	Brazil	TR+SB	37	Male	Mixed
18	Brazil	TR	37	Female	Derm
19	Brazil	TR	39	Female	Derm
20	Brazil	TR+Asp	41	Female	Mixed
21	Brazil	TR	44	Male	Derm
22	Brazil	TR+Asp	45	Female	Mixed
23	Brazil	TR	45	Female	Derm
24	Brazil	TR+Scyt+SB	47	Male	Mixed
25	Brazil	TR+Asp	47	Male	Mixed
26	Brazil	TR+Asp	48	Female	Mixed
27	Brazil	TR+Asp	49	Female	Mixed
28	Brazil	TR+Asp	51	Male	Mixed
29	Brazil	TR	51	Male	Derm
30	Brazil	TR+FO	54	Female	Mixed
31	Brazil	T.R.+Asp+Acre+SB	56	Female	Mixed
32	Brazil	TR+Asp+SB	56	Female	Mixed
33	Brazil	TR	57	Female	Derm
34	Brazil	TR	58	Female	Derm
35	Brazil	TR+Asp	60	Female	Mixed
36	Brazil	TR+Asp	60	Female	Mixed
37	Brazil	TR+Scyt+SB	62	Male	Mixed
38	Brazil	TR	63	Male	Derm
39	Brazil	TR	63	Female	Derm
40	Brazil	TR+Asp	64	Female	Mixed
41	Brazil	TR+Asp	65	Female	Mixed
42	Brazil	TR+Asp+SB	66	Female	Mixed
43	Brazil	TR+Asp	66	Male	Mixed
44	Brazil	TR+Acre+Asp+FO	68	Female	Mixed
45	Brazil	TR+Asp	68	Male	Mixed
46	Brazil	TR	69	Female	Derm
47	Brazil	TR+Acre+Asp+FO	69	Male	Mixed
48	Brazil	TR	73	Female	Derm
49	Brazil	TR+Asp	76	Female	Mixed
50	Brazil	TR	79	Female	Derm
51	Brazil	TR	79	Female	Derm
52	Brazil	TR+Asp+SB	83	Female	Mixed
53	Brazil	TR+Asp	85	Female	Mixed
54	Brazil	TR+Asp+SB	86	Female	Mixed
1	Canada	TR	12.337	Female	Derm
2	Canada	TR	17.0301	Female	Derm
3	Canada	TR	19	Female	Derm
4	Canada	TR	22	Male	Derm
5	Canada	TR	22	Female	Derm
6	Canada	TR	24	Female	Derm
7	Canada	TR	24.337	Female	Derm
8	Canada	TR	24.3973	Female	Derm
9	Canada	TM+TR+FO	33	Male	Mixed
10	Canada	TR	33.4685	Female	Derm
11	Canada	TR	36	Female	Derm
12	Canada	TR	36.7562	Female	Derm
13	Canada	TR	36.9123	Male	Derm
14	Canada	TM+FO	37	Male	Mixed
15	Canada	TR	38	Male	Derm
16	Canada	TR	40	Male	Derm
17	Canada	TR	40.5342	Male	Derm
18	Canada	TR+FO	42	Male	Mixed
19	Canada	TR	43	Male	Derm
20	Canada	TR	43.4767	Male	Derm
21	Canada	TR	45	Female	Derm
22	Canada	TR	46.1041	Male	Derm
23	Canada	TR	47	Male	Derm
24	Canada	TR	47	Male	Derm
25	Canada	TR	47	Male	Derm
26	Canada	TR	47	Male	Derm
27	Canada	TR	47	Male	Derm
28	Canada	TR	47	Male	Derm
29	Canada	TR	47	Male	Derm
30	Canada	TM+FO	47.211	Female	Mixed
31	Canada	TR	47.4055	Female	Derm
32	Canada	TR	49	Male	Derm
33	Canada	TR	49	Female	Derm
34	Canada	TR	49	Male	Derm
35	Canada	TR+Scyt	52	Female	Mixed
36	Canada	TR+Asp	52	Male	Mixed
37	Canada	TR+Asp	52	Male	Mixed
38	Canada	TR	52	Male	Derm
39	Canada	TR	52.0082	Female	Derm
40	Canada	TM	53	Female	Derm
41	Canada	TR	53.0849	Female	Derm
42	Canada	TR	55	Male	Derm
43	Canada	TR+FO	55	Male	Mixed
44	Canada	TR	55	Female	Derm
45	Canada	TR	55	Male	Derm
46	Canada	TR	55	Male	Derm
47	Canada	TR	55	Male	Derm
48	Canada	TR	55	Female	Derm
49	Canada	TR	55	Female	Derm
50	Canada	TR	56	Female	Derm
51	Canada	TR	56	Male	Derm
52	Canada	TR	56	Female	Derm
53	Canada	TR	56.1397	Male	Derm
54	Canada	TR	57	Female	Derm
55	Canada	TR	57	Male	Derm
56	Canada	TR	57.4329	Male	Derm
57	Canada	TR	57.6219	Male	Derm
58	Canada	TR	58	Male	Derm
59	Canada	TR+FO	58.7452	Female	Mixed
60	Canada	TR+TM	59.6932	Female	Derm
61	Canada	TR+Asp	60	Female	Mixed
62	Canada	TR	60	Male	Derm
63	Canada	TR+SB	60.0877	Male	Mixed
64	Canada	TM+SB	60.1562	Female	Mixed
65	Canada	TR	61	Male	Derm
66	Canada	TR	61	Male	Derm
67	Canada	TR	61	Male	Derm
68	Canada	TR	62	Male	Derm
69	Canada	TR	62	Male	Derm
70	Canada	TR	62.337	Male	Derm
71	Canada	TR	63	Male	Derm
72	Canada	TR+Asp	63	Male	Mixed
73	Canada	TR+Asp+FO	63	Male	Mixed
74	Canada	TR	63	Female	Derm
75	Canada	TR+SB	63.1178	Male	Mixed
76	Canada	TR	63.526	Female	Derm
77	Canada	T.R+Asp.	64	Male	Mixed
78	Canada	TR+TM	64	Male	Derm
79	Canada	TR+TM+ASP	64	Male	Mixed
80	Canada	TR	65	Male	Derm
81	Canada	TR+SB	65	Male	Mixed
82	Canada	TR+TM+ASP	65	Male	Mixed
83	Canada	TR+Asp	65	Male	Mixed
84	Canada	TR+Asp	65	Male	Mixed
85	Canada	TR+Asp	65	Male	Mixed
86	Canada	TR	65	Female	Derm
87	Canada	TM+FO	66	Male	Mixed
88	Canada	TR+TM+ASP+SB	66	Male	Mixed
89	Canada	TR	66	Male	Derm
90	Canada	TR	66	Female	Derm
91	Canada	TR	66.2247	Male	Derm
92	Canada	TR	67	Male	Derm
93	Canada	TR+TM+ASP	67	Male	Mixed
94	Canada	TR+Asp+FO	67	Male	Mixed
95	Canada	TR	67	Male	Derm
96	Canada	TR	67	Male	Derm
97	Canada	TR	68	Male	Derm
98	Canada	TR+Asp	69	Male	Mixed
99	Canada	TR+Asp	69	Male	Mixed
100	Canada	TR	69.3863	Female	Derm
101	Canada	TR+TM+ASP	70	Female	Mixed
102	Canada	TR	70	Female	Derm
103	Canada	TR+FO	71	Male	Mixed
104	Canada	TR+Asp	71	Male	Mixed
105	Canada	TR	71.8685	Female	Derm
106	Canada	TR+Asp	72	Male	Mixed
107	Canada	TR+SB	73	Male	Mixed
108	Canada	TR+Asp	73	Male	Mixed
109	Canada	TR+Asp	75	Male	Mixed
110	Canada	TR+Asp	75	Male	Mixed
111	Canada	TR	75	Female	Derm
112	Canada	TR	75	Male	Derm
113	Canada	TR	75.463	Male	Derm
114	Canada	TR+SB	76	Male	Mixed
115	Canada	TR	78	Male	Derm
116	Canada	TR+Asp	79	Male	Mixed
117	Canada	TR+Asp	79	Male	Mixed
118	Canada	TR+Asp	79	Male	Mixed
119	Canada	TR	79	Female	Derm
120	Canada	TR	80	Female	Derm
121	Canada	TR	82	Male	Derm
122	Canada	TR	82	Male	Derm
123	Canada	TR+Asp	83	Male	Mixed
124	Canada	TR+FO	83.011	Male	Mixed
125	Canada	TR+TM+ACR+ASP	84	Male	Mixed
1	Israel	TR	28	Male	Derm
2	Israel	TR	30	Male	Derm
3	Israel	TR	32	Male	Derm
4	Israel	TR+Asp	40	Female	Mixed
5	Israel	TR	44	Male	Derm
6	Israel	TR	44	Male	Derm
7	Israel	TR	48	Male	Derm
8	Israel	TR	48	Male	Derm
9	Israel	TR	49	Male	Derm
10	Israel	TR	49	Male	Derm
11	Israel	TR	49	Male	Derm
12	Israel	TR	51	Female	Derm
13	Israel	TR	55	Female	Derm
14	Israel	TR	56	Female	Derm
15	Israel	TR	56	Female	Derm
16	Israel	TR	57	Female	Derm
17	Israel	TR	58	Male	Derm
18	Israel	TR	60	Male	Derm
19	Israel	TR	61	Female	Derm
20	Israel	TR	61	Female	Derm
21	Israel	TR+Asp+SB	61	Male	Mixed
22	Israel	TR	62	Male	Derm
23	Israel	TR	62	Female	Derm
24	Israel	TR+Asp	64	Male	Mixed
25	Israel	TR	66	Female	Derm
26	Israel	TR+Asp	67	Male	Mixed
27	Israel	TR	69	Female	Derm
28	Israel	TR+Asp+FO	70	male	Mixed
29	Israel	TR	70	Male	Derm
30	Israel	TR+Asp	71	Male	Mixed
31	Israel	TR	72	Female	Derm
32	Israel	TR	73	Male	Derm
33	Israel	TR	75	Female	Derm
34	Israel	TR+Asp+Acre	76	Female	Mixed
35	Israel	TR+Asp	76	Female	Mixed
36	Israel	TR	79	Male	Derm
37	Israel	TR	90	Male	Derm

## Sheet: Total samples log Brazil
Subject	Subject (number of samples)	Subject	Country	Age	Sex	Individual Result	Final Result	Final Infection Type
	1(2)	1	Brazil	21	Male	TR+SB				TR= Trichophyton rubrum
		1	Brazil	21	Male	TR	TR	Derm		TM=Trichophyton mentagrophytes
	2(2)	2	Brazil	22	Male	TR+Asp				Asp=Aspergillus spp.
		2	Brazil	22	Male	TR+Asp	TR+Asp	Mixed		Acre=Acremonium spp.
	3(3)	3	Brazil	22	Male	SB				FO=Fusarium oxysporum
		3	Brazil	22	Male	TR				SB=Scopulariposis brevicaulis
		3	Brazil	22	Male	Neg	TR	Derm		Scyt=Neoscytalidium dimidiatum
	4(2)	4	Brazil	24	Female	TR+Acre+Asp+FO
		4	Brazil	24	Female	TR+Asp+Scyt+FO	TR+Asp+FO	Mixed
	5(6)	5	Brazil	25	Male	TR+Asp
		5	Brazil	25	Male	TR+Asp
		5	Brazil	25	Male	TR+Asp+SB
		5	Brazil	25	Male	Asp
		5	Brazil	25	Male	TR
		5	Brazil	25	Male	Asp	TR+Asp	Mixed
	6(2)	6	Brazil	25	Female	TR
		6	Brazil	25	Female	TR+Asp+SB	TR	Derm
	7(5)	7	Brazil	26	Female	TR+Asp+FO
		7	Brazil	26	Female	TR+Asp+FO+SB
		7	Brazil	26	Female	TR+Asp+FO
		7	Brazil	26	Female	TR
		7	Brazil	26	Female	TR+Asp+FO	TR+Asp+FO	Mixed
	8(3)	8	Brazil	29	Male	TR+Asp+FO
		8	Brazil	29	Male	Neg
		8	Brazil	29	Male	Neg	TR	Derm
	9(5)	9	Brazil	30	Female	TR+Asp+FO+SB
		9	Brazil	30	Female	TR+Asp+SB
		9	Brazil	30	Female	TR+Asp
		9	Brazil	30	female	Neg
		9	Brazil	30	female	TR	TR+Asp+SB	Mixed
	10(2)	10	Brazil	32	Female	TR+Acre+Asp+SB
		10	Brazil	32	Female	TR+Acre+Asp+SB	TR+Acre+Asp+SB	Mixed
11 TR		11	Brazil	33	Female	TR	TR	Derm
12 TR		12	Brazil	35	Female	TR	TR	Derm
13 TR		13	Brazil	35	Female	TR	TR	Derm
14 TR		14	Brazil	36	Female	TR	TR	Derm
	15(2)	15	Brazil	36	Female	TR+Asp
		15	Brazil	36	Female	TR+Asp+FO	TR+Asp	Mixed
	16(2)	16	Brazil	36	Female	TR+Asp
		16	Brazil	36	Female	TR+Asp	TR+Asp	Mixed
	17(5)	17	Brazil	37	Male	TR
		17	Brazil	37	Male	TR+SB
		17	Brazil	37	Male	TR+SB
		17	Brazil	37	Male	TR+SB
		17	Brazil	37	male	TR	TR+SB	Mixed
18 TR		18	Brazil	37	Female	TR	TR	Derm
	19 (2)	19	Brazil	39	Female	TR+Asp+SB
		19	Brazil	39	Female	TR	TR	Derm
	20 (2)	20	Brazil	41	Female	TR+Asp
		20	Brazil	41	female	TR+Asp	TR+Asp	Mixed
21 TR		21	Brazil	44	Male	TR	TR	Derm
	22 (3)	22	Brazil	45	Female	TR
		22	Brazil	45	Female	Asp
		22	Brazil	45	Female	TR+Asp+FO	TR+Asp	Mixed
23 TR		23	Brazil	45	Female	TR	TR	Derm
	24 (2)	24	Brazil	47	Male	TR+Scyt+SB
		24	Brazil	47	Male	TR+Scyt+SB	TR+Scyt+SB	Mixed
	25 (2)	25	Brazil	47	Male	TR, Asp
		25	Brazil	47	Male	TR, Acre, Asp	TR+Asp	Mixed
	26 (3)	26	Brazil	48	Female	T.R.+Scyt+Asp+Acre
		26	Brazil	49	Female	TR+Asp
		26	Brazil	49	Female	TR+Asp	TR+Asp	Mixed
	27 (2)	27	Brazil	49	Female	TR+Asp
		27	Brazil	49	Female	TR+Asp	TR+Asp	Mixed
	28 (2)	28	Brazil	51	Male	TR+Asp
		28	Brazil	51		TR+Asp+FO	TR+Asp	Mixed
29 TR		29	Brazil	51	Male	TR	TR	Derm
	30 (2)	30	Brazil	54	Female	FO
		30	Brazil	54	Female	TR+Asp+FO	TR+FO	Mixed
	31 (2)	31	Brazil	56	Female	TR+Acre+Asp+SB
		31	Brazil	56	Female	TR+Acre+Asp+SB	TR+Acre+Asp+SB	Mixed
	32 (4)	32	Brazil	56	Female	TR+Asp+SB
		32	Brazil	56	Female	TR+SB
		32	Brazil	56	Female	TR+Asp+SB
		32	Brazil	56	Female	TR+SB	TR+Asp+SB	Mixed
	33 (3)	33	Brazil	57	Female	TR
		33	Brazil	57	Female	TR
		33	Brazil	57	Female	TR+Asp	TR	Derm
34 TR		34	Brazil	58	Female	TR	TR	Derm
	35 (2)	35	Brazil	60	Female	TR+Asp+FO+Scyt
		35	Brazil	60	Female	TR+Asp	TR+Asp	Mixed
	36 (3)	36	Brazil	60	Female	TR+Asp
		36	Brazil	60	Female	TR+Asp
		36	Brazil	60	Female	TR+Asp	TR+Asp	Mixed
	37 (5)	37	Brazil	62	Male	TR+Acre+Scyt+SB
		37	Brazil	62	Male	SB
		37	Brazil	62	Male	TR+SB
		37	Brazil	62	Male	TR+Scyt+Asp
		37	Brazil	62	Male	TR	TR+Scyt+SB	Mixed
	38 (2)	38	Brazil	63	Male	TR+Asp+SB
		38	Brazil	63	Male	TR	TR	Derm
39 TR		39	Brazil	63	Female	TR	TR	Derm
	40 (3)	40	Brazil	64	Female	TR+Asp
		40	Brazil	64	Female	Neg
		40	Brazil	64	Female	TR+Asp	TR+Asp	Mixed
	41 (2)	41	Brazil	65	Male	TR+Acre+Asp
		41	Brazil	65	Female	TR+Asp	TR+Asp	Mixed
	42 (2)	42	Brazil	66	Female	TR+Asp+SB
		42	Brazil	66	Female	TR+Asp+FO+SB	TR+Asp+SB	Mixed
	43 (2)	43	Brazil	66	Male	TR+Asp+FO
		43	Brazil	66	Male	TR+Asp	TR+Asp	Mixed
	44 (3)	44	Brazil	68	Female	TR+Acre+FO
		44	Brazil	68	Female	TR+Acre+FO+Asp
		44	Brazil	68	Female	TR+Asp+FO	TR+Acre+FO+Asp	Mixed
	45 (3)	45	Brazil	68	Male	TR+Asp+SB
		45	Brazil	68	Male	TR+Asp
		45	Brazil	68	Male	TR+Asp+FO	TR+Asp	Mixed
46 TR		46	Brazil	69	Female	TR	TR	Derm
	47 (2)	47	Brazil	69	Male	TR+Acre+Asp+FO
		47	Brazil	69	Male	TR+Acre+Asp+FO	TR+Acre+Asp+FO	Mixed
	48 (2)	48	Brazil	73	Female	TR
		48	Brazil	73	Female	TR+FO	TR	Derm
	49 (2)	49	Brazil	76	Female	TR+Asp
		49	Brazil	76	Female	TR+Asp	TR+Asp	Mixed
50 TR		50	Brazil	79	Female	TR	TR	Derm
51 TR		51	Brazil	79	Female	TR	TR	Derm
	52 (2)	52	Brazil	83	Female	TR+Asp+SB
		52	Brazil	83	Female	TR+Asp+SB	TR+Asp+SB	Mixed
	53 (4)	53	Brazil	85	Female	TR+Asp
		53	Brazil	85	Female	TR+Asp+FO
		53	Brazil	85	Female	TR+Asp
		53	Brazil	85	Female	TR	TR+Asp	Mixed
	54 (2)	54	Brazil	86	Female	TR+Acre+Asp+FO+SB
		54	Brazil	86	Female	TR+Asp+SB	TR+Asp+SB	Mixed

## Sheet: Total samples log Israel
Subject	Subject (number of samples)	Subject	Country	Age	Sex	Individual Result	Final Result	Final Infection Type
	1 (2)	1	Israel	28	Male	Neg				TR= Trichophyton rubrum
		1	Israel	28	Male	TR+Asp	TR	Derm		TM=Trichophyton mentagrophytes
2 TR		2	Israel	30	Male	TR	TR	Derm		Asp=Aspergillus spp.
	3 (2)	3	Israel	32	Male	TR				Acre=Acremonium spp.
		3	Israel	32	Male	TR+Asp	TR	Derm		FO=Fusarium oxysporum
	4 (2)	4	Israel	40	Female	TR+Asp				SB=Scopulariposis brevicaulis
		4	Israel	40	Female	TR+Asp	TR+Asp	Mixed		Scyt=Neoscytalidium dimidiatum
	5 (2)	5	Israel	44	Male	TR
		5	Israel	44	Male	TR	TR	Derm
	6 (2)	6	Israel	44	Male	TR+Asp+FO
		6	Israel	46	Male	TR	TR	Derm
7 TR		7	Israel	48	Male	TR	TR	Derm
8 TR		8	Israel	48	Male	TR	TR	Derm
9 TR		9	Israel	49	Male	TR	TR	Derm
10 TR		10	Israel	49	Male	TR	TR	Derm
	11 (2)	11	Israel	49	Male	TR
		11	Israel	49	Male	TR+Asp+FO	TR	Derm
	12 (2)	12	Israel	51	Female	TR
		12	Israel	51	Female	Neg	TR	Derm
13 TR		13	Israel	55	Female	TR	TR	Derm
14 TR		14	Israel	56	Female	TR	TR	Derm
15 TR		15	Israel	56	Female	TR	TR	Derm
	16 (2)	16	Israel	57	Female	TR
		16	Israel	57	Female	Asp	TR	Derm
17 TR		17	Israel	58	Male	TR	TR	Derm
	18 (2)	18	Israel	60	Male	Neg	TR	Derm
		18	Israel	61	Male	TR+Asp	TR	Derm
19 TR		19	Israel	61	Female	TR	TR	Derm
20 TR		20	Israel	61	Female	TR	TR	Derm
	21 (2)	21	Israel	61	Male	TR+Asp+SB
		21	Israel	61	Male	TR+Asp+SB	TR+Asp+SB	Mixed
	22 (2)	22	Israel	62	male	TR
		22	Israel	62	male	Asp	TR	Derm
23 TR		23	Israel	62	Female	TR	TR	Derm
	24 (2)	24	Israel	64	Male	TR+Asp
		24	Israel	64	Male	TR+Asp	TR+Asp	Mixed
	25 (2)	25	Israel	66	Female	TR+Asp
		25	Israel	66	Female	TR	TR	Derm
	26 (5)	26	Israel	67	Male	TR+Asp
		26	Israel	67	Male	TR+Asp+FO
		26	Israel	67	Male	TR+SB
		26	Israel	67	Male	TR
		26	Israel	67	Male	TR+Asp
27 TR		27	Israel	69	Female	TR	TR+Asp	Mixed
	28 (2)	28	Israel	70	Male	TR+Acre+Asp+FO
		28	Israel	70	Male	TR+Asp+FO	TR+Asp+FO	Mixed
	29 (2)	29	Israel	70	Male	TR
		29	Israel	70	Male	FO	TR	Derm
	30 (2)	30	Israel	71	Male	TR+Asp
		30	Israel	71	Male	TR+Asp+FO	TR+Asp	Mixed
	31 (2)	31	Israel	72	Female	TR+Acre
		31	Israel	72	Female	Neg	TR	Derm
32 TR		32	Israel	73	Male	TR	TR	Derm
	33 (2)	33	Israel	75	Female	TR
		33	Israel	75	Female	Neg	TR	Derm
	34 (2)	34	Israel	76	Female	TR,+Acre+ Asp
		34	Israel	76	Female	TR,+Acre+ Asp	TR,+Acre+ Asp	Mixed
	35 (2)	35	Israel	76	Female	TR+Asp
		35	Israel	76	Female	TR+Asp	TR+Asp	Mixed
36 TR		36	Israel	79	Male	TR	TR	Derm
37 TR		37	Israel	90	Male	TR	TR	Derm

## Sheet: Total samples log Canada
Subject	Subject (number of samples)	Subject	Country	Age	Sex	Individual Result	Final Result	Infection Type
	1 (6)	1	Canada	12.337	Female	TR				TR= Trichophyton rubrum
		1	Canada	12.337	Female	TR				TM=Trichophyton mentagrophytes
		1	Canada	12.6274	Female	Neg				Asp=Aspergillus spp.
		1	Canada	12.8027	Female	SB				Acre=Acremonium spp.
		1	Canada	13.0548	Female	TR				FO=Fusarium oxysporum
		1	Canada	13.1507	Female	TR	TR	Derm		SB=Scopulariposis brevicaulis
	2 (9)	2	Canada	17.0301	Female	TR				Scyt=Neoscytalidium dimidiatum
		2	Canada	17.0301	Female	TR
		2	Canada	17.1425	Female	TR
		2	Canada	17.2575	Female	TR
		2	Canada	17.2575	Female	FO
		2	Canada	17.2575	Female	TR
		2	Canada	17.2575	Female	TR
		2	Canada	17.2575	Female	TR
		2	Canada	17.2575	Female	TR	TR	Derm
3 TR	3 TR	3	Canada	19	Female	TR	TR	Derm
4 TR	4 TR	4	Canada	22	Male	TR	TR	Derm
5 TR	5 TR	5	Canada	22	Female	TR	TR	Derm
6 TR	6 TR	6	Canada	24	Female	TR	TR	Derm
7 TR	7 TR	7	Canada	24.337	Female	TR	TR	Derm
	8 (3)	8	Canada	24.3973	Female	TR
		8	Canada	24.3973	Female	TR
		8	Canada	24.5096	Female	TR	TR	Derm
	9 (5)	9	Canada	33	Male	TM+FO
		9	Canada	32.589	Male	TR+TM+FO
		9	Canada	33	Male	TM+TR+FO
		9	Canada	33.0027	Male	TM+TR
		9	Canada	33.0027	Male	TM+TR+FO	TM+TR+FO	Mixed
	10 (3)	10	Canada	33.4685	Female	TR
		10	Canada	33	Female	TR+FO	TR	Derm
		10	Canada	33.4685	Female	TR	TR	Derm
11 TR	11 TR	11	Canada	36	Female	TR	TR	Derm
12 TR	12 TR	12	Canada	36.7562	Female	TR	TR	Derm
13 TR	13 TR	13	Canada	36.9123	Male	TR	TR	Derm
	14 (3)	14	Canada	37	Male	TM+FO
		14	Canada	37	Male	FO
		14	Canada	37	Male	TM+FO	TM+FO	Mixed
15 TR	15 TR	15	Canada	38	Male	TR	TR	Derm
16 TR	16 TR	16	Canada	40	Male	TR	TR	Derm
	17 (4)	17	Canada	40.5342	Male	TR
		17	Canada	40.5342	Male	TR
		17	Canada	40.611	Male	TR
		17	Canada	40.6986	Male	TR	TR	Derm
	18 (3)	18	Canada	42	Male	TR+FO
		18	Canada	42	Male	TR+FO+SB+ASP
		18	Canada	42	Male	TR+FO	TR+FO	Mixed
19 TR	19 TR	19	Canada	43	Male	TR	TR	Derm
	20 (6)	20	Canada	43.4767	Male	TR
		20	Canada	43.4767	Male	TR
		20	Canada	43	Male	TR+FO
		20	Canada	43	Male	TR+SB
		20	Canada	43	Male	TR
		20	Canada	43.4767	Male	TR	TR	Derm
21 TR	21 TR	21	Canada	45	Female	TR	TR	Derm
	22 (4)	22	Canada	46.1041	Male	TR
		22	Canada	46.211	Male	TR
		22	Canada	46.3123	Male	TR
		22	Canada	46	Male	TR	TR	Derm
	23 (6)	23	Canada	47	Male	TR
		23	Canada	47	Male	TR
		23	Canada	47	1	TR
		23	Canada	47.0301	Male	TR+Acre
		23	Canada	47.2712	Male	TR
		23	Canada	47.0904	Male	TR	TR	Derm
24 TR	24 TR	24	Canada	47	Male	TR	TR	Derm
25 TR	25 TR	25	Canada	47	Male	TR	TR	Derm
26 TR	26 TR	26	Canada	47	Male	TR	TR	Derm
27 TR	27 TR	27	Canada	47	Male	TR	TR	Derm
28 TR	28 TR	28	Canada	47	Male	TR	TR	Derm
29 TR	29 TR	29	Canada	47	Male	TR	TR	Derm
	30 (3)	30	Canada	47.211	Female	TM+FO+SB+Acre
		30	Canada	47	Female	FO
		30	Canada	47.211	Female	TM+FO	TM+FO	Mixed
	31 (6)	31	Canada	47.4055	Female	TR
		31	Canada	47.4055	Female	TR+Asp
		31	Canada	47.4055	Female	TR
		31	Canada	47.4055	Female	TR
		31	Canada	47.4055	Female	TR
		31	Canada	47.4055	Female	TR	TR	Derm
	32 (3)	32	Canada	49	Male	TR
		32	Canada	49	Male	TR
		32	Canada	49	Male	TR	TR	Derm
33 TR	33 TR	33	Canada	49	Female	TR	TR	Derm
34 TR	34 TR	34	Canada	49	Male	TR	TR	Derm
	35 (3)	35	Canada	52	Female	TR+Scyt
		35	Canada	52	Female	TR+Scyt
		35	Canada	52	Female	TR	TR+Scyt	Mixed
	36 (3)	36	Canada	52	Male	TR+Asp
		36	Canada	52	Male	TR+Acre+Asp
		36	Canada	52	Male	TR	TR+ASP	Mixed
	37 (2)	37	Canada	52	Male	TR+Asp
		37	Canada	52	Male	TR+Asp	TR+Asp	Mixed
38 TR	38 TR	38	Canada	52	Male	TR	TR	Derm
	39 (5)	39	Canada	52.0082	Female	TR
		39	Canada	52.0082	Female	TR
		39	Canada	53.463	Female	TR
		39	Canada	53.6767	Female	TR
		39	Canada	52.2192	Female	TR	TR	Derm
40 TR	40 TR	40	Canada	53	Female	TM	TM	Derm
	41 (10)	41	Canada	53.0849	Female	TR+SB
		41	Canada	53.0849	Female	TR
		41	Canada	53	Female	TR+Asp
		41	Canada	53	Female	TR
		41	Canada	53	Female	TR
		41	Canada	53	Female	TR
		41	Canada	53	Female	TR
		41	Canada	53	Male	TR
		41	Canada	53	Female	TR
		41	Canada	53	Female	TR	TR	Derm
	42 (8)	42	Canada	55	Male	TR
		42	Canada	55.2603	Male	TR
		42	Canada	55.337	Male	TR
		42	Canada	55.4137	Male	TR
		42	Canada	55	Male	TR
		42	Canada	55	Male	TR
		42	Canada	55	Male	TR
		42	Canada	55	Male	TR	TR
	43 (4)	43	Canada	55	Male	TR+FO
		43	Canada	55	Male	TR+Acre+Asp
		43	Canada	55	Male	TR
		43	Canada	55	Male	TR+FO	TR+FO	Mixed
	44 (4)	44	Canada	55	Female	TR
		44	Canada	55	Female	TR
		44	Canada	55	Female	Asp+FO
		44	Canada	55	Female	TR	TR	Derm
45 TR	45 TR	45	Canada	55	Male	TR	TR	Derm
46 TR	46 TR	46	Canada	55	Male	TR	TR	Derm
47 TR	47 TR	47	Canada	55	Male	TR	TR	Derm
48 TR	48 TR	48	Canada	55	Female	TR	TR	Derm
49 TR	49 TR	49	Canada	55	Female	TR	TR	Derm
	50 (7)	50	Canada	56	Female	TR
		50	Canada	55.7096	Female	TR+Asp
		50	Canada	55.8219	Female	TR
		50	Canada	55.8904	Female	TR
		50	Canada	55.9781	Female
		50	Canada	56.3014	Female	TR
		50	Canada	56	Female	TR	TR	Derm
51 TR	51 TR	51	Canada	56	Male	TR	TR	Derm
52 TR	52 TR	52	Canada	56	Female	TR	TR	Derm
	53 (8)	53	Canada	56.1397	Male	TR
		53	Canada	56.1397	Male	TR
		53	Canada	56.1397	Male	TR
		53	Canada	56.1397	Male	TR
		53	Canada	56.1397	Male	TR
		53	Canada	56.1397	Male	TR
		53	Canada	56	Male	TR
		53	Canada	56.1397	Male	TR	TR	Derm
54 TR	54 TR	54	Canada	57	Female	TR	TR	Derm
55 TR	55 TR	55	Canada	57	Male	TR	TR	Derm
56 TR	56 TR	56	Canada	57.4329	1	TR	TR	Derm
57 TR	57 TR	57	Canada	57.6219	Male	TR	TR	Derm
58 TR	58 TR	58	Canada	58	Male	TR	TR	Derm
	59 (4)	59	Canada	58.7452	Female	TR+FO
		59	Canada	58.7452	Female	TR+FO
		59	Canada	58.8055	Female	FO
		59	Canada	59.0082	Female	TR+FO	TR+FO	Mixed
60 TR,TM	60 TR,TM	60	Canada	59.6932	Female	TR+TM	TR+TM	Derm
	61 (4)	61	Canada	60	Female	TR+Asp
		61	Canada	60	Female	TR+Asp
		61	Canada	60	Female	TR+ASP+SB
		61	Canada	60	Female	TR	TR+Asp	Mixed
62 TR	62 TR	62	Canada	60	Male	TR	TR	Derm
	63 (4)	63	Canada	60.0877	Male	TR+SB
		63	Canada	60.0877	Male	TR
		63	Canada	60.2904	Male	TR+SB
		63	Canada	60.1836	Male	TR+FO+Asp	TR+SB	Mixed
	64 (4)	64	Canada	60.1562	Female	TM+SB
		64	Canada	60.1562	Female	TM+SB
		64	Canada	60	Female	TM+Asp+SB+FO
		64	Canada	60.2164	Female	TM+SB	TM+SB	Mixed
	65 (3)	65	Canada	61	Male	TR
		65	Canada	61	Male	TR	TR
		65	Canada	61	Male	TR	TR	Derm
66 TR	66 TR	66	Canada	61	Male	TR	TR	Derm
67 TR	67 TR	67	Canada	61	Male	TR	TR	Derm
	68 (6)	68	Canada	62	Male	TR
		68	Canada	62	Male	TR
		68	Canada	62	Male	TR+Asp+SB
		68	Canada	62.0466	Male	TR
		68	Canada	62.337	Male	TR
		68	Canada	62	Male	TR	TR	Derm
	69 (7)	69	Canada	62	Male	TR
		69	Canada	62	Male	TR+ASP
		69	Canada	62	Male	TR
		69	Canada	62	Male	TR
		69	Canada	62	Male	TR
		69	Canada	62	Male	TR
		69	Canada	62	Male	TR	TR	Derm
	70 (10)	70	Canada	62.337	Male	TR
		70	Canada	62.337	Male	TR
		70	Canada	62.337	Male	TR
		70	Canada	62.337	Male	TR+Asp
		70	Canada	62.337	Male	TR
		70	Canada	62.337	Female	TR
		70	Canada	62	Female	TR
		70	Canada	62	Female	TR
		70	Canada	62.337	Female	TR
		70	Canada	62.337	Male	TR	TR	Derm
	71 (4)	71	Canada	63	Male	TR
		71	Canada	63	Male	TR+ASP
		71	Canada	63	Male	TR
		71	Canada	63	Male	TR	TR	Derm
	72 (4)	72	Canada	63	Male	TR+Asp
		72	Canada	63	Male	TR+ASP+FO+SB
		72	Canada	63	Male	TR+ASP
		72	Canada	63	Male	TR+ASP	TR+ASP	Mixed
	73 (2)	73	Canada	63	Male	TR+Asp+FO
		73	Canada	63	Male	TR+Asp+FO	TR+Asp+FO	Mixed
74 TR	74 TR	74	Canada	63	Female	TR	TR	Derm
	75 (8)	75	Canada	63.1178	Male	TR+SB
		75	Canada	63.1178	Male	TR
		75	Canada	63.0164	Male	TR
		75	Canada	63.1288	Male	TR+SB
		75	Canada	63.1973	Male	TR+SB
		75	Canada	63.6658	Male	TR
		75	Canada	63.7945	Male	TR+SB
		75	Canada	63.5123	Male	TR	TR+SB	Mixed
76 TR	76 TR	76	Canada	63.526	Female	TR	TR	Derm
	77(5)	77	Canada	64	Male	T.R+Asp.
		77	Canada	64	Male	Asp
		77	Canada	64	Male	TR+ASP
		77	Canada	64	Male	TR+ASP
		77	Canada	64	Male	TR+Acr+Asp+FO	TR+ASP	Mixed
	78 (4)	78	Canada	64	Male	TR+TM
		78	Canada	64	Male	TR
		78	Canada	64	Male	TR+TM
		78	Canada	64	Male	TR+ASP	TR+TM	Derm
	79 (3)	79	Canada	64	Male	TR+TM+ASP
		79	Canada	64	Male	TR+ASP
		79	Canada	64	Male	TR+FO+ASP	TR+TM+ASP	Mixed
	80 (3)	80	Canada	65	Male	TR
		80	Canada	65	Male	TR
		80	Canada	65	Male	TR	TR	Derm
	81 (4)	81	Canada	65	Male	TR+Asp
		81	Canada	65	Male	TR+SB
		81	Canada	65	Male	TR+SB
		81	Canada	65	Male	TR	TR+SB	Mixed
	82 (4)	82	Canada	65	Male	TR+TM+ASP
		82	Canada	65	Male	TR
		82	Canada	65	Male	TR+ASP
		82	Canada	65	Male	TR+ASP	TR+TM+ASP	Mixed
	83 (4)	83	Canada	65	Male	TR+Asp
		83	Canada	65	Male	TR+Asp+SB+scyt
		83	Canada	65	Male	TR+Asp
		83	Canada	65	Male	TR+FO+Asp	TR+ASP	Mixed
	84 (4)	84	Canada	65	Male	TR+Asp
		84	Canada	65	Male	TR+Asp
		84	Canada	65	Male	TR+Asp
		84	Canada	65	Male	TR+Asp	TR+ASP	Mixed
	85 (4)	85	Canada	65	Male	TR+ASP
		85	Canada	65	Male	TR+ASP
		85	Canada	65	Male	TR+ASP
		85	Canada	65	Male	TR+Asp	TR+ASP	Mixed
86 TR	86 TR	86	Canada	65	Female	TR	TR	Derm
	87 (4)	87	Canada	66	Male	TM
		87	Canada	66	Male	TM+FO
		87	Canada	66	Male	TM+FO
		87	Canada	66	Male	TM+FO	TM+FO	Mixed
	88 (4)	88	Canada	66	Male	TR+TM+ASP+SB
		88	Canada	66	M	TR+SB
		88	Canada	66	M	TR+TM+Asp
		88	Canada	66	M	TR+Asp	TR+TM+ASP+SB	Mixed
89 TR	89 TR	89	Canada	66	Male	TR	TR	Derm
90 TR	90 TR	90	Canada	66	Female	TR	TR	Derm
	91 (9)	91	Canada	66.2247	Male	TR
		91	Canada	66.2247	Male	TR
		91	Canada	66.2247	Male	TR
		91	Canada	66.2247	Male	TR
		91	Canada	66.2247	Male	TR
		91	Canada	66.2247	Male	TR
		91	Canada	66.2247	Male	TR
		91	Canada	66.3863	Male	TR
		91	Canada	66.4767	Male	TR	TR	Derm
	92 (4)	92	Canada	67	Male	TR
		92	Canada	67	Male	TR
		92		67	Male	TR
		92	Canada	67	Male	TR	TR	Derm
	93 (2)	93	Canada	67	Male	TR+TM+ASP
		93	Canada	67	Male	TR+ACR+ASP+SCYT	TR+TM+ASP	Mixed
	94 (2)	94	Canada	67	Male	TR+Asp+FO
		94	Canada	67	M	TR+FO+Asp	TR+Asp+FO	Mixed
95 TR	95 TR	95	Canada	67	Male	TR	TR	Derm
96 TR	96 TR	96	Canada	67	Male	TR	TR	Derm
97 TR	97 TR	97	Canada	68	Male	TR	TR	Derm
	98 (4)	98	Canada	69	Male	TR+Asp
		98	Canada	69	Male	TR+Asp
		98	Canada	69	Male	TR+Asp
		98	Canada	69	Male	TR+Asp	TR+Asp	Mixed
	99 (2)	99	Canada	69	Male	TR+Asp
		99	Canada	69	Male	TR+Asp	TR+Asp	Mixed
100 TR	100 TR	100	Canada	69.3863	Female	TR	TR	Derm
	101 (2)	101	Canada	70	Female	TM+FO+ASP
		101	Canada	70	Female	TR+ACRE+ASP	TR+TM+ASP	Mixed
102 TR	102 TR	102	Canada	70	Female	TR	TR	Derm
	103 (5)	103	Canada	71	Male	TR+ASP+SB
		103	Canada	71	Male	TR+FO
		103	Canada	71	Male	TR+FO
		103	Canada	71	Male	TR
		103	Canada	71	Male	TR+FO	TR+FO	Mixed
	104 (4)	104	Canada	71	Male	TR+Asp
		104	Canada	71	Male	TR+ASP
		104	Canada	71	Male	TR+FO+ASP
		104	Canada	71	Male	TR+ASP	TR+Asp	Mixed
105 TR	105 TR	105	Canada	71.8685	Female	TR	TR	Derm
	106 (4)	106	Canada	72	Male	TR+Asp
		106	Canada	72	Male	TR+Asp
		106	Canada	72	Male	Neg
		106	Canada	72	Male	TR+Asp	TR+Asp	Mixed
	107 (4)	107	Canada	73	Male	TR+SB
		107	Canada	73	Male	TR+SB
		107	Canada	73	Male	TR
		107	Canada	73	Male	TR+SB	TR+SB	Mixed
	108 (2)	108	Canada	73	Male	TR+Asp
		108	Canada	73	Male	TR+Asp	TR+Asp	Mixed
	109 (2)	109	Canada	75	Male	TR+Asp
		109	Canada	75	Male	TR+Asp	TR+Asp	Mixed
	110 (4)	110	Canada	75	Male	TR+Asp
		110	Canada	75	Male	TR+ASP
		110	Canada	75	Male	TR+ASP+SB
		110	Canada	75	Male	TR+Asp	TR+Asp	Mixed
111 TR	111 TR	111	Canada	75	Female	TR	TR	Derm
112 TR	112 TR	112	Canada	75	Male	TR	TR	Derm
	113 (4)	113	Canada	75	Male	SB
		113	Canada	75.463	Male	TR
		113	Canada	75	Male	TR
		113	Canada	75	Male	TR	TR	Derm
	114 (3)	114	Canada	76	Male	TR+SB
		114	Canada	76	Male	TR+Asp
		114	Canada	76	Male	TR+SB	TR+SB	Mixed
	115 (2)	115	Canada	78	Male	TR+Asp
		115	Canada	78	Male	TR	TR	Derm
	116 (2)	116	Canada	79	Male	TR+Asp+SB+scyt
		116	Canada	79	Male	TR+Asp	TR+Asp	Mixed
	117 (2)	117	Canada	79	Male	TR+FO+Asp
		117	Canada	79	Male	TR+Asp	TR+Asp	Mixed
	118 (2)	118	Canada	79	Male	TR+Asp
		118	Canada	79	Male	TR+Asp	TR+Asp	Mixed
119 TR	119 TR	119	Canada	79	Female	TR	TR	Derm
120 TR	120 TR	120	Canada	80	Female	TR	TR	Derm
121 TR	121 TR	121	Canada	82	Male	TR	TR	Derm
122 TR	122 TR	122	Canada	82	Male	TR	TR	Derm
	123 (3)	123	Canada	83	Male	TR+Asp
		123	Canada	83	Male	TR
		123	Canada	83	Male	TR+Asp	TR+Asp	Mixed
	124 (3)	124	Canada	83.011	Male	TR+FO
		124	Canada	83.011	Male	TR+FO
		124	Canada	83.1041	Male	TR+FO+SB+ASP	TR+FO	Mixed
	125 (2)	125	Canada	84	Male	TR+TM+ACR+ASP
		125	Canada	84	Male	Acre+Asp	TR+TM+ACR+ASP	Mixed
